# Supplementary material for: Prospective observational study and mechanistic evidence showing lipolysis of circulating triglycerides worsens hypertriglyceridemic acute pancreatitis
Source: J Clin Invest. 2024 Nov 7;135(1):e184785. doi: 10.1172/JCI184785 (PMC11684810; doi:10.1172/JCI184785)
Supplement: Supporting data values [file jci-135-184785-s095.xlsx]

## Sheet: Figure 2A
		HTG alone																	HTG+ AP																												PTL KO
	-1	119.2	122	116.6	103.9	206.6	169.2	204	189.4	155.9	130.5	124.1	161.3	140.2	212.8				99.9	91.1	100.3	103.9	93.9	89.3	97.6	86.9	81.5	100	114	117	101	120	109	122	58.6	33.6	54.9	33.6	58.1	97.8	33.7	91.3		58.6	33.6	54.9	33.6	58.1	97.8
	0	125.9	123.8	60.8	87.2	75.3	76	49.6	82.1	75.2	71.5	99	80.2	133	114.5					226		167.1	148.7	228.1	215.1			157	189	179	132	124	148	138	55.5	64.8	98.2	19.8	64.9	38.6	97			55.5	64.8	98.2	19.8	64.9	38.6
	1	155.2	130.6	132	76.6	64.5	74.1	66.3	82.3	88.8	187.9	81.3	69.2	117	156.3				650.3	2253.7	100	1832.6	168.9	701.6	165.7	331.7	179.3		170	154	88	179	292	125	60.4	58.1	23	57.4	85.6	33.6	19	333.7		60.4	58.1	23	57.4	85.6	33.6
[truncated: 1 more columns]

## Sheet: Figure 2B
day						HTG alone																					HTG+ AP																	PTL KO
-1	95.5	76.7	99.8	50	69	88	82	59	60	38	54	64	78	92	92	59			60	49	68	56	82	58	70.6	34.4	50.6	57.5	95.9	68.7	59.3	63.9	94	121	117	105	127	111	125		94	121	117	105	127	111	125
0	16404.1	16241.3	19319.6	17657	20597	19629	19480	21682	21175	18057	23321	20083	17673	14990	17288	15071			28357	17294	14723	20315	16730	28660	23007	24514.8	24001.7	25550	18933	20701.7	20346	19103.6	17372	13879	16688	17873	21096	26888	23383		17372	13879	16688	17873	21096	26888	23383
1	11997	18021.4	17375.2	18934	20778	20754	19674	18417	21373	20702	20731	24193	25371	27032	14092	19991			22657	14023	10428	20006	10514	22404	16435	19189.2	21074.8	19281	17308	18911.7	16836	18142.2	21810	18762	23888	21915	24275	27127	22037		21810	18762	23888	21915	24275	27127	22037
																												HTG+ AP

## Sheet: Figure 2C
		HTG alone															HTG+ AP													PTL KO
	-1	505.8	464	483.6	715.6		391.2	708.8	707.1	482.9	314.7	439.5	462.4	598.5	420.7		277.1	333.3	354.8	443.5	377.4		1952	655	835	1625	1195	1456		634.6	581.9	689.3	616.2	711.7	582.8	714
	0	1522.5	1064.6	1231.9	1393.3	983.1	1132.5	1247.1	1590.2	1078.8	969.5	724.6	636.6	1837.6	691.6		1873	2923.2	2812.4	2989.4	1610.8	2546.4	3123	1261	2436	1160	1746	3280		1581.7	1262.5	1600.9	2344.1	1876	2897.6	2463.9
	1	1511.8	1764.9	1971.4	1536.2	1028.4	1141.7	1105.5	1607.8	1050	1861.3	1999.4	1985.6	1889.3	1825.1		4632	4194.6	4478.8	3955.6	3493.3	3881.5	2471	2724	4161	3128	4920	4431		2573.6	1984.9	3307.2	2762.7	2215.3	2618.3	2954.5

## Sheet: Figure 2D
		HTG alone																		HTG+ AP																				PTL KO
		0.5	0.5	0.5	0.3	0.2	0.4	0.3	0.4	0.4	0.2									1.2	2	1.7	1.4		1	1.8	0.7	1.6		0.6	1.1	1.1	1.3	1.3	0.4	1.5				0.2	0.2	0.2	0.3	0.3	0.2	0.3

## Sheet: Figure 2E
	HTG alone	HTG+AP	PTL KO HTG-AP
	342	153	267
	428	147	383
	339	155	339
	255		285
	348	230	316
	430		323
	380	233	362
	300	158
	360
	408	134
	340	100
	348	232
	314	102.23
		382.83
		366.32
		236.21
		242.86
		158.48
		170
		114

## Sheet: Figure 2F
	HTG alone	HTG+AP	PTL KO HTG-AP
	36.8	33.4	37.9
	36.9	32.5	37.7
	37.1	32.8	37.8
	36.7		37.9
	37	34.4	38.1
	37.2		38.4
	37.3	36.1	38.3
	37.2	31.2
	37.5
	37	32.7
	37.5	32.6
	37.4	37.7
	37.1	29.2
		35.8
		38.9
		37.7
		35.3
		36.1
		33.7
		33.6

## Sheet: Fig 2G
	hours elapsed	HTG alone	HTG+AP	PTL KO HTG-AP
	120	0		0
	120	0		0
	120	0		0
	120	0		0
	120	0		0
	120	0		0
	120	0
	120	0
	72		1
	72		1
	72		1
	120		0
	72		1
	120		0
	120		1
	96		0
	96		0
	43		1
	47		1
	47		1
	47		1
	43		1
	47		1
	43		1
	47		1
	47		1
	43		1
	47		1
	47		1

## Sheet: Figure 2J
	Figure 2J
	necrosis-->	WT HTG+AP	PTL KO HTG+AP
		3	0
		1	0
		8	0
		15	0
		4	1
		8	0
		1	1
		2	1
		1	2
		4
		4
		5
		0.5
		20
		5
		0
		0.5
		2

## Sheet: Figure 2K
Figure 2K
Edema -->	WT HTG+AP	PTL KO HTG+AP
	2	2
	3	1
	2	2
	3	2
	1	3
	2	2
	1	1
	2	2
	2	1
	2	2
	1
	1
	0
	1
	2
	2
	2
	2

## Sheet: Figure 2L-N
		Figure 2L
	BUN-->	Control	Linoleic	Palmitic
		29	141	19
		25	49	14
		26	57	12
		23	140	12
		42	111	18
		29	69	12

[truncated: 13 more sheets: Figure 2M, Figure 2N, Figure 3A, Figure 3B, Figure 3C, Figure 3D, Figure 3F, Figure 3G, Figure 3H, Supplementary figure 1, supplementary figure 2, supplementary figure 7, Supplementary figure 9]
